# Supplementary material for: The Effect of Metal Cations on the Aqueous Behavior of Dopamine. Thermodynamic Investigation of the Binary and Ternary Interactions with Cd2+, Cu2+ and UO22+ in NaCl at Different Ionic Strengths and Temperatures
Source: Molecules. 2021 Dec 19;26(24):7679. doi: 10.3390/molecules26247679 (PMC8709034; doi:10.3390/molecules26247679)
Supplement: Supplementary file 1 [file molecules-26-07679-s001.zip]

Archive with 1 entries (1 files):
- molecules-1485928-supplementary.pdf
